# Supplementary material for: Thyroid Stimulating Hormone Levels Are Related to Fatty Liver Indices Independently of Free Thyroxine: A Cross-Sectional Study
Source: J Clin Med. 2025 Mar 31;14(7):2401. doi: 10.3390/jcm14072401 (PMC11990015; doi:10.3390/jcm14072401)
Supplement: Supplementary file 1 [file jcm-14-02401-s001.zip]

Archive with 1 entries (1 files):
- jcm-3540666-supplementary.pdf
